# Supplementary material for: The Relationship between Coping and Expressed Emotion in Substance Users
Source: J Clin Med. 2022 Sep 29;11(19):5766. doi: 10.3390/jcm11195766 (PMC9570536; doi:10.3390/jcm11195766)
Supplement: Supplementary file 1 [file jcm-11-05766-s001.zip]

Archive with 1 entries (1 files):
- jcm-1941916-supplementary.pdf
